# Supplementary material for: Non-Completely Displaced Traumatic Rib Fractures: Potentially Less Crucial for Pulmonary Adverse Outcomes, Regardless of Classification
Source: Medicina (Kaunas). 2025 Jan 6;61(1):81. doi: 10.3390/medicina61010081 (PMC11767142; doi:10.3390/medicina61010081)
Supplement: Supplementary file 1 [file medicina-61-00081-s001.zip]

Archive with 1 entries (1 files):
- medicina-3401002-supplementary.pdf
